# Supplementary material for: Impacts of Psychopharmaceuticals on the Neurodevelopment of Aquatic Wildlife: A Call for Increased Knowledge Exchange across Disciplines to Highlight Implications for Human Health
Source: Int J Environ Res Public Health. 2021 May 12;18(10):5094. doi: 10.3390/ijerph18105094 (PMC8151291; doi:10.3390/ijerph18105094)
Supplement: Supplementary file 1 [file ijerph-18-05094-s001.zip]

Archive with 1 entries (1 files):
- ijerph-1165198-supplementary.pdf
